# Supplementary material for: Winter Is Coming: A Southern Hemisphere Perspective of the Environmental Drivers of SARS-CoV-2 and the Potential Seasonality of COVID-19
Source: Int J Environ Res Public Health. 2020 Aug 5;17(16):5634. doi: 10.3390/ijerph17165634 (PMC7459895; doi:10.3390/ijerph17165634)
Supplement: Supplementary file 1 [file ijerph-17-05634-s001.zip]

Archive with 4 entries (4 files):
- IJERPH Supplement Tables S1 and S2 - revision FINAL.docx
- __MACOSX/._IJERPH Supplement Tables S1 and S2 - revision FINAL.docx
- IJERPH Supplement Figure S1 - revision.docx
- __MACOSX/._IJERPH Supplement Figure S1 - revision.docx
